# Supplementary material for: Suppressor of fused controls perinatal expansion and quiescence of future dentate adult neural stem cells
Source: eLife. 2019 Apr 11;8:e42918. doi: 10.7554/eLife.42918 (PMC6459675; doi:10.7554/eLife.42918)
Supplement: Figure 2—source data 1. [file elife-42918-fig2-data1.xlsx]

## Sheet: Figure 2B-D
Figure 2B	Sox2+ cells in SGZ
x103	Sufufl/fl	hGFAP Sufu-KO		Unpaired t test
	67.92	57.09		P value	0.5738
	64.17	88.44		P value summary	ns
	76.56	77.76		One- or two-tailed P value?	Two-tailed
	70.71	55.08
		47.94
		73.29
		57.72
Figure 2C	Ki67+ cells in SGZ
x103	Sufufl/fl	hGFAP Sufu-KO		Unpaired t test
	22.8	16.86		P value	0.0465
	16.56	21.96		P value summary	*
	21.36	20.79		One- or two-tailed P value?	Two-tailed
	30.78	11.34
		9.03
		13.08
		4.65
Figure 2D	% of Ki67+/Sox2+ cells in SGZ
	Sufufl/fl	hGFAP Sufu-KO		Unpaired t test
	33.1272	28.9543		P value	0.0309
	25.2922	24.4912		P value summary	*
	27.3903	26.2346		One- or two-tailed P value?	Two-tailed
	42.5541	20.207
		18.0225
		17.0282
		7.69231

## Sheet: Figure 2F and G
Figure 2F	Sox2+ cells in SGZ
x103	Sufufl/fl	hGFAP Sufu-KO		Unpaired t test
	108.96	97.83		P value	0.0136
	143.28	88.71		P value summary	*
	138.63	114.9		One- or two-tailed P value?	Two-tailed
	118.41	84.12
		70.38
Figure 2G	Ki67+ cells in SGZ
x103	Sufufl/fl	hGFAP Sufu-KO		Unpaired t test
	28.02	30.42		P value	0.0213
	44.01	25.26		P value summary	*
	33.81	28.62		One- or two-tailed P value?	Two-tailed
	43.32	23.16
		20.58

## Sheet: Figure 2I-K
Figure 2I	Sox2+ cells in SGZ
x103	WT	hGFAP-Cre SmoM2		Unpaired t test
	71.43	76.59		P value	0.3642
	61.11	84.21		P value summary	ns
	81.81	79.83		One- or two-tailed P value?	Two-tailed
	81.9
Figure 2J	Ki67+ cells in SGZ
x103	WT	hGFAP-Cre SmoM2		Unpaired t test
	25.59	36.03		P value	0.0043
	19.68	30.75		P value summary	**
	23.91	33.75		One- or two-tailed P value?	Two-tailed
	24.87
Figure 2K	% of Ki67+/Sox2+ cells in SGZ
	WT	hGFAP-Cre SmoM2		Unpaired t test
	34.9853	46.651		P value	0.0199
	31.4188	36.0171		P value summary	*
	29.0429	41.6385		One- or two-tailed P value?	Two-tailed
	29.6703
