# Supplementary material for: Suppressor of fused controls perinatal expansion and quiescence of future dentate adult neural stem cells
Source: eLife. 2019 Apr 11;8:e42918. doi: 10.7554/eLife.42918 (PMC6459675; doi:10.7554/eLife.42918)
Supplement: Figure 2—figure supplement 1—source data 1. [file elife-42918-fig2-figsupp1-data1.xlsx]

## Sheet: 1B-C
Figure 2—figure supplement 1B
	Cleaved Caspase 3+ cells in DGs
x103	WT	hGFAP-Cre SmoM2		Unpaired t test with Welch's correction
	0.36	2.73		P value	0.0392
	0.51	1.98		P value summary	*
	0.63	1.05		One- or two-tailed P value?	Two-tailed
	0.69	3.39
Figure 2—figure supplement 1C
	Cleaved Caspase 3+ cells in SGZ
x103	WT	hGFAP-Cre SmoM2		Unpaired t test with Welch's correction
	0.18	2.04		P value	0.0215
	0.12	1.53		P value summary	*
	0.3	0.81		One- or two-tailed P value?	Two-tailed
	0.33	2.34
