# Supplementary material for: Suppressor of fused controls perinatal expansion and quiescence of future dentate adult neural stem cells
Source: eLife. 2019 Apr 11;8:e42918. doi: 10.7554/eLife.42918 (PMC6459675; doi:10.7554/eLife.42918)
Supplement: Figure 3—source data 1. [file elife-42918-fig3-data1.xlsx]

## Sheet: 3B-D
Figure 3B
	Ki67+ cells in SGZ
x103	Control	hGFAP-Sufu-KO	hGFAP-Sufu-KO Gli1lacZ/+	hGFAP-Sufu-KO Gli1lacZ/lacZ
	22.8	16.86	11.43	11.25
	16.56	21.96	8.28	7.05
	23.91	20.79	7.56	11.31
	21.36	11.34	8.28	14.43
	30.78	9.03	11.04	9.6
	24.84	13.08
	29.58	4.65
	17.97
Tukey's multiple comparisons test				Summary	Adjusted P Value
Control vs. hGFAP-Sufu-KO				**	0.0038
Control vs. hGFAP-Sufu-KO;Gli1lacZ/+				***	0.0002
Control vs. hGFAP-Sufu-KO;Gli1lacZ/lacZ				***	0.0005
hGFAP-Sufu-KO vs. hGFAP-Sufu-KO;Gli1lacZ/+				ns	0.3474
hGFAP-Sufu-KO vs. hGFAP-Sufu-KO;Gli1lacZ/lacZ				ns	0.6426
hGFAP-Sufu-KO;Gli1lacZ/+ vs. hGFAP-Sufu-KO;Gli1lacZ/lacZ				ns	0.9629
Figure 3C
	% of Ki67+/Sox2+ cells in SGZ
	Control	hGFAP-Sufu-KO	hGFAP-Sufu-KO Gli1lacZ/+	hGFAP-Sufu-KO Gli1lacZ/lacZ
	33.1272	28.9543	16.4653	23.9653
	25.2922	24.4912	19.955	12.7685
	29.1162	26.2346	13.3953	23.4084
	27.3903	20.207	27.5826	27.2148
	42.5541	18.0225	18.7966	21.5068
	35.6894	17.0282
	36.031	7.69231
	28.5158
Tukey's multiple comparisons test				Summary	Adjusted P Value
Control vs. hGFAP-Sufu-KO				**	0.0054
Control vs. hGFAP-Sufu-KO;Gli1lacZ/+				**	0.0056
Control vs. hGFAP-Sufu-KO;Gli1lacZ/lacZ				*	0.0292
hGFAP-Sufu-KO vs. hGFAP-Sufu-KO;Gli1lacZ/+				ns	0.9881
hGFAP-Sufu-KO vs. hGFAP-Sufu-KO;Gli1lacZ/lacZ				ns	0.9784
hGFAP-Sufu-KO;Gli1lacZ/+ vs. hGFAP-Sufu-KO;Gli1lacZ/lacZ				ns	0.909
Figure 3D
	Sox2+ cells in SGZ
x103	Control	hGFAP-Sufu-KO	hGFAP-Sufu-KO Gli1lacZ/+	hGFAP-Sufu-KO Gli1lacZ/lacZ
	67.92	57.09	67.05	44.94
	64.17	88.44	39.99	50.28
	81.81	77.76	54.87	46.65
	76.56	55.08	29.04	51.81
	70.71	47.94	56.34	43.8
	68.76	73.29
	81.18	57.72
	61.65
Tukey's multiple comparisons test				Summary	Adjusted P Value
Control vs. hGFAP-Sufu-KO				ns	0.7034
Control vs. hGFAP-Sufu-KO;Gli1lacZ/+				*	0.0112
Control vs. hGFAP-Sufu-KO;Gli1lacZ/lacZ				**	0.0056
hGFAP-Sufu-KO vs. hGFAP-Sufu-KO;Gli1lacZ/+				ns	0.1027
hGFAP-Sufu-KO vs. hGFAP-Sufu-KO;Gli1lacZ/lacZ				ns	0.0567
hGFAP-Sufu-KO;Gli1lacZ/+ vs. hGFAP-Sufu-KO;Gli1lacZ/lacZ				ns	0.9923

## Sheet: 3F
Figure 3F
	Tbr2+ cells in DGs
x103	Control	hGFAP-Sufu-KO	hGFAP-Sufu-KO Gli1lacZ/+
	136.62	68.13	83.16
	126.42	91.14	63.87
	110.34	78.81	82.08
	99.57	94.8	48.99
	112.53	109.74	67.83
		113.91
		97.14
Tukey's multiple comparisons test			Summary	Adjusted P Value
Control vs. hGFAP-Sufu-KO			*	0.0446
Control vs. hGFAP-Sufu-KO Gli1lacZ/+			***	0.0005
hGFAP-Sufu-KO vs. hGFAP-Sufu-KO Gli1lacZ/+			*	0.0403

## Sheet: 3G
Figure 3G
	Gli1					Tukey's multiple comparisons test			Summary	Adjusted P Value
	Sufu fl/fl	Sufu fl/fl Gli1 lacZ/+	hGFAP-Sufu-KO	hGFAP-Sufu-KO Gli1lacZ/+
	0.826557	0.532971	0.302707	0.363862		Sufu fl/fl vs. Sufu fl/fl Gli1 lacZ/+			ns	0.0574
	0.891844	0.534712	0.223658	0.406172		Sufu fl/fl vs. hGFAP-Sufu-KO			*	0.0123
	1.13707	0.554746	0.93396	0.350481		Sufu fl/fl vs. hGFAP-Sufu-KO;Gli1lacZ/+			*	0.0125
	1.14453	0.596341	0.681878			Sufu fl/fl Gli1 lacZ/+ vs. hGFAP-Sufu-KO			ns	0.8837
			0.0982271			Sufu fl/fl Gli1 lacZ/+ vs. hGFAP-Sufu-KO;Gli1lacZ/+			ns	0.703
						hGFAP-Sufu-KO vs. hGFAP-Sufu-KO;Gli1lacZ/+			ns	0.9646
	Gli2
	Sufu fl/fl	Sufu fl/fl Gli1 lacZ/+	hGFAP-Sufu-KO	hGFAP-Sufu-KO Gli1lacZ/+
	1.01926	0.899712	0.922178	0.858755		Sufu fl/fl vs. Sufu fl/fl Gli1 lacZ/+			ns	0.5191
	0.931839	1.02391	0.782381	0.717963		Sufu fl/fl vs. hGFAP-Sufu-KO			ns	0.0707
	1.01866	0.834034	0.77756	0.780029		Sufu fl/fl vs. hGFAP-Sufu-KO;Gli1lacZ/+			*	0.0123
	1.03024	0.9462	0.979645			Sufu fl/fl Gli1 lacZ/+ vs. hGFAP-Sufu-KO			ns	0.589
			0.847224			Sufu fl/fl Gli1 lacZ/+ vs. hGFAP-Sufu-KO;Gli1lacZ/+			ns	0.1163
						hGFAP-Sufu-KO vs. hGFAP-Sufu-KO;Gli1lacZ/+			ns	0.5217
	Gli3
	Sufu fl/fl	Sufu fl/fl Gli1 lacZ/+	hGFAP-Sufu-KO	hGFAP-Sufu-KO Gli1lacZ/+
	1.0441	0.902769	0.993018			Sufu fl/fl vs. Sufu fl/fl Gli1 lacZ/+			ns	0.2594
	0.94001	0.905426	0.757618	0.693635		Sufu fl/fl vs. hGFAP-Sufu-KO			*	0.0293
	1.02629	0.967729	0.734502	0.683214		Sufu fl/fl vs. hGFAP-Sufu-KO;Gli1lacZ/+			**	0.0036
	0.989598	0.711854	0.821579	0.669041		Sufu fl/fl Gli1 lacZ/+ vs. hGFAP-Sufu-KO			ns	0.6256
			0.672376			Sufu fl/fl Gli1 lacZ/+ vs. hGFAP-Sufu-KO;Gli1lacZ/+			ns	0.0821
						hGFAP-Sufu-KO vs. hGFAP-Sufu-KO;Gli1lacZ/+			ns	0.3756
