# Supplementary material for: Suppressor of fused controls perinatal expansion and quiescence of future dentate adult neural stem cells
Source: eLife. 2019 Apr 11;8:e42918. doi: 10.7554/eLife.42918 (PMC6459675; doi:10.7554/eLife.42918)
Supplement: Figure 3—figure supplement 1—source data 1. [file elife-42918-fig3-figsupp1-data1.xlsx]

## Sheet: 1B-D
Figure 3—figure supplement 1B
	Sox2+ cells in SGZ
x103	Sufu fl/fl	Sufu fl/fl Gli1 lacZ/+	Sufu fl/fl Gli1 lacZ/lacZ
	67.92	81.81	75.87
	64.17	81.9	81.18
	76.56	68.76	61.65
	70.71	79.29
Tukey's multiple comparisons test			Summary	Adjusted P Value
Sufu fl/fl vs. Sufu fl/fl Gli1 lacZ/+			ns	0.2942
Sufu fl/fl vs. Sufu fl/fl Gli1 lacZ/lacZ			ns	0.842
Sufu fl/fl Gli1 lacZ/+ vs. Sufu fl/fl Gli1 lacZ/lacZ			ns	0.6376
Figure 3—figure supplement 1C
	Ki67+ cells in SGZ
x103	Sufu fl/fl	Sufu fl/fl Gli1 lacZ/+	Sufu fl/fl Gli1 lacZ/lacZ
	22.8	23.91	24.57
	16.56	24.87	29.58
	21.36	24.84	17.97
	30.78	32.46
Tukey's multiple comparisons test			Summary	Adjusted P Value
Sufu fl/fl vs. Sufu fl/fl Gli1 lacZ/+			ns	0.6073
Sufu fl/fl vs. Sufu fl/fl Gli1 lacZ/lacZ			ns	0.9547
Sufu fl/fl Gli1 lacZ/+ vs. Sufu fl/fl Gli1 lacZ/lacZ			ns	0.8141
Figure 3—figure supplement 1D
	% of Ki67+/Sox2+ cells in SGZ
	Sufu fl/fl	Sufu fl/fl Gli1 lacZ/+	Sufu fl/fl Gli1 lacZ/lacZ
	33.1272	29.1162	31.8308
	25.2922	29.8535	36.031
	27.3903	35.6894	28.5158
	42.5541	39.7654
Tukey's multiple comparisons test			Summary	Adjusted P Value
Sufu fl/fl vs. Sufu fl/fl Gli1 lacZ/+			ns	0.9317
Sufu fl/fl vs. Sufu fl/fl Gli1 lacZ/lacZ			ns	>0.9999
Sufu fl/fl Gli1 lacZ/+ vs. Sufu fl/fl Gli1 lacZ/lacZ			ns	0.9437
