# Supplementary material for: Suppressor of fused controls perinatal expansion and quiescence of future dentate adult neural stem cells
Source: eLife. 2019 Apr 11;8:e42918. doi: 10.7554/eLife.42918 (PMC6459675; doi:10.7554/eLife.42918)
Supplement: Figure 3—figure supplement 2—source data 1. [file elife-42918-fig3-figsupp2-data1.xlsx]

## Sheet: 2B and C
Figure 3—figure supplement 2B
	Sox2+ cells in SGZ
x103	Control	hGFAP-Sufu-KO	hGFAP-Sufu-KO Gli1lacZ/+
	108.96	97.83	85.98
	143.28	88.71	75.03
	138.63	114.9	75.06
	118.41	84.12	85.26
	151.44	70.38	62.91
	112.29
Tukey's multiple comparisons test			Summary	Adjusted P Value
Control vs. hGFAP-Sufu-KO			**	0.0036
Control vs. hGFAP-Sufu-KO Gli1lacZ/+			***	0.0002
hGFAP-Sufu-KO vs. hGFAP-Sufu-KO Gli1lacZ/+			ns	0.331
Figure 3—figure supplement 2C
	Ki67+ cells in SGZ
x103	Control	hGFAP-Sufu-KO	hGFAP-Sufu-KO Gli1lacZ/+
	28.02	30.42	25.8
	44.01	25.26	23.16
	33.81	28.62	20.22
	43.32	23.16	23.28
	41.37	20.58	20.19
	34.08
Tukey's multiple comparisons test			Summary	Adjusted P Value
Control vs. hGFAP-Sufu-KO			**	0.0032
Control vs. hGFAP-Sufu-KO Gli1lacZ/+			***	0.0005
hGFAP-Sufu-KO vs. hGFAP-Sufu-KO Gli1lacZ/+			ns	0.5742

## Sheet: 2E
Figure 3—figure supplement 2E
	Tbr2+ cells in SGZ
x103	Control	hGFAP-Sufu-KO	hGFAP-Sufu-KO Gli1lacZ/+
	41.49	31.86	27.18
	40.08	30.96	31.68
	36.81	36.33	25.35
	34.32	23.1	22.17
	40.08
Tukey's multiple comparisons test			Summary	Adjusted P Value
Control vs. hGFAP-Sufu-KO			*	0.0405
Control vs. hGFAP-Sufu-KO Gli1lacZ/+			**	0.0041
hGFAP-Sufu-KO vs. hGFAP-Sufu-KO Gli1lacZ/+			ns	0.4008

## Sheet: 2G
Figure 3—figure supplement 2G
	% of Ki67+/Tbr2 cells in DGs
	Control	hGFAP-Sufu-KO	hGFAP-Sufu-KO Gli1lacZ/+
	40.4699	41.6557	41.8717
	36.7347	32.7132	34.0278
	46.5803	34.6783	42.1631
	37.4044	38.1898
Tukey's multiple comparisons test			Summary	Adjusted P Value
Control vs. hGFAP-Sufu-KO			ns	0.5184
Control vs. hGFAP-Sufu-KO Gli1lacZ/+			ns	0.9564
hGFAP-Sufu-KO vs. hGFAP-Sufu-KO Gli1lacZ/+			ns	0.7308

## Sheet: 2H
Figure 3—figure supplement 2H
	Sufu fl/fl				Sufu fl/fl;Gli1 lacZ/+				hGFAP-Sufu-KO					hGFAP-Sufu-KO;Gli1 lacZ/+
Ptch1	0.951954	1.08148	0.996357	0.998271	1.06613	0.96912	0.845164	0.964283	0.88733	1.03126	0.788193	0.701782	0.968463	0.557967	0.713735	0.656755
N-Myc	1.05801	0.968082	0.913947	1.05996	1.0503	0.915354	0.967499	0.961577	0.962164	0.920388	0.986669	0.972984	0.998382	0.653106	0.806718	0.812588
Cyclin D1	0.732609	0.943982	1.27707	1.04634	0.748925	0.831228	0.865796	1.14671	0.955934	0.815058	0.806206	0.733153	0.634251	0.671452	0.789444	0.646876
Cxcr4	0.9259	1.1928	0.94656	0.93474	1.06335	0.996999	0.819646	0.870562	0.827189	0.800442	0.851728	0.683466	0.635748	0.567878	0.672027	0.572445
Tukey's multiple comparisons test				Summary	Adjusted P Value
Ptch1
Sufu fl/fl vs. Sufu fl/fl;Gli1 lacZ/+				ns	0.938
Sufu fl/fl vs. hGFAP-Sufu-KO				ns	0.3092
Sufu fl/fl vs. hGFAP-Sufu-KO;Gli1 lacZ/+				***	0.0005
Sufu fl/fl;Gli1 lacZ/+ vs. hGFAP-Sufu-KO				ns	0.6661
Sufu fl/fl;Gli1 lacZ/+ vs. hGFAP-Sufu-KO;Gli1 lacZ/+				**	0.0028
hGFAP-Sufu-KO vs. hGFAP-Sufu-KO;Gli1 lacZ/+				*	0.0321
N-Myc
Sufu fl/fl vs. Sufu fl/fl;Gli1 lacZ/+				ns	0.9872
Sufu fl/fl vs. hGFAP-Sufu-KO				ns	0.9741
Sufu fl/fl vs. hGFAP-Sufu-KO;Gli1 lacZ/+				*	0.0328
Sufu fl/fl;Gli1 lacZ/+ vs. hGFAP-Sufu-KO				ns	0.9999
Sufu fl/fl;Gli1 lacZ/+ vs. hGFAP-Sufu-KO;Gli1 lacZ/+				ns	0.0683
hGFAP-Sufu-KO vs. hGFAP-Sufu-KO;Gli1 lacZ/+				ns	0.0612
Cyclin D1
Sufu fl/fl vs. Sufu fl/fl;Gli1 lacZ/+				ns	0.5764
Sufu fl/fl vs. hGFAP-Sufu-KO				*	0.0349
Sufu fl/fl vs. hGFAP-Sufu-KO;Gli1 lacZ/+				**	0.0058
Sufu fl/fl;Gli1 lacZ/+ vs. hGFAP-Sufu-KO				ns	0.4729
Sufu fl/fl;Gli1 lacZ/+ vs. hGFAP-Sufu-KO;Gli1 lacZ/+				ns	0.1156
hGFAP-Sufu-KO vs. hGFAP-Sufu-KO;Gli1 lacZ/+				ns	0.718
Cxcr4
Sufu fl/fl vs. Sufu fl/fl;Gli1 lacZ/+				ns	0.8599
Sufu fl/fl vs. hGFAP-Sufu-KO				*	0.0127
Sufu fl/fl vs. hGFAP-Sufu-KO;Gli1 lacZ/+				***	0.0002
Sufu fl/fl;Gli1 lacZ/+ vs. hGFAP-Sufu-KO				ns	0.0973
Sufu fl/fl;Gli1 lacZ/+ vs. hGFAP-Sufu-KO;Gli1 lacZ/+				**	0.0017
hGFAP-Sufu-KO vs. hGFAP-Sufu-KO;Gli1 lacZ/+				ns	0.2408
