# Supplementary material for: Suppressor of fused controls perinatal expansion and quiescence of future dentate adult neural stem cells
Source: eLife. 2019 Apr 11;8:e42918. doi: 10.7554/eLife.42918 (PMC6459675; doi:10.7554/eLife.42918)
Supplement: Figure 4—source data 1. [file elife-42918-fig4-data1.xlsx]

## Sheet: 4C
Figure 4C
	BrdU+ DCX+ cells in SGZ
x103	Control	hGFAP-Sufu-KO	hGFAP-Sufu-KO Gli1lacZ/+
	5.46	7.56	5.85
	5.7	5.79	4.59
	7.77	6.06	2.1
	8.16	4.8	1.95
	6.63	4.11	5.1
	6.78
Tukey's multiple comparisons test			Summary	Adjusted P Value
Control vs. hGFAP-Sufu-KO			ns	0.4301
Control vs. hGFAP-Sufu-KO Gli1lacZ/+			*	0.0137
hGFAP-Sufu-KO vs. hGFAP-Sufu-KO Gli1lacZ/+			ns	0.1587

## Sheet: 4D
Figure 4D
	DCX+ cells in SGZ
x103	Control	hGFAP-Sufu-KO	hGFAP-Sufu-KO Gli1lacZ/+
	40	29.97	33.66
	35.28	33.51	35.67
	45.27	38.1	25.44
	43.14	39.72	26.79
	43.71	32.4	36.66
Tukey's multiple comparisons test			Summary	Adjusted P Value
Control vs. hGFAP-Sufu-KO			ns	0.0792
Control vs. hGFAP-Sufu-KO Gli1lacZ/+			*	0.0112
hGFAP-Sufu-KO vs. hGFAP-Sufu-KO Gli1lacZ/+			ns	0.5299

## Sheet: 4E
Figure 4E
	% of DCX+/BrdU+ cells
	Control	hGFAP-Sufu-KO	hGFAP-Sufu-KO Gli1lacZ/+
	80.5	81.8	70.1439
	84.8	74.2	78.0612
	84.9	81.5	67.3077
	73.5135	83.3333	75.5814
	76.4706	75.2747
Tukey's multiple comparisons test			Summary	Adjusted P Value
Control vs. hGFAP-Sufu-KO			ns	0.9597
Control vs. hGFAP-Sufu-KO Gli1lacZ/+			ns	0.098
hGFAP-Sufu-KO vs. hGFAP-Sufu-KO Gli1lacZ/+			ns	0.1484

## Sheet: 4G
Figure 4G
	Sox2+ GFAP+ radial NSCs in SGZ
x103	Control	hGFAP-Sufu-KO	hGFAP-Sufu-KO Gli1lacZ/+
	15.18	8.88	7.41
	15.99	11.25	12.09
	11.82	11.67	7.32
	14.91	13.11	8.37
	13.44	13.17
	13.89	11.04
Tukey's multiple comparisons test			Summary	Adjusted P Value
Control vs. hGFAP-Sufu-KO			*	0.0452
Control vs. hGFAP-Sufu-KO Gli1lacZ/+			***	0.0009
hGFAP-Sufu-KO vs. hGFAP-Sufu-KO Gli1lacZ/+			ns	0.0709

## Sheet: 4H
Figure 4H
	DCX+ cells / Sox2+ GFAP+ radial NSCs
	Control	hGFAP-Sufu-KO	hGFAP-Sufu-KO Gli1lacZ/+
	2.87242	2.664	2.59918
	2.98477	2.87147	2.95037
	3.03622	2.90618	3.47541
	3.20982	3.01595	3.20072
	3.14687	2.93478
Tukey's multiple comparisons test			Summary	Adjusted P Value
Control vs. hGFAP-Sufu-KO			ns	0.4741
Control vs. hGFAP-Sufu-KO Gli1lacZ/+			ns	0.999
hGFAP-Sufu-KO vs. hGFAP-Sufu-KO Gli1lacZ/+			ns	0.4888
