# Supplementary material for: Suppressor of fused controls perinatal expansion and quiescence of future dentate adult neural stem cells
Source: eLife. 2019 Apr 11;8:e42918. doi: 10.7554/eLife.42918 (PMC6459675; doi:10.7554/eLife.42918)
Supplement: Figure 4—figure supplement 1—source data 1. [file elife-42918-fig4-figsupp1-data1.xlsx]

## Sheet: 1B
Figure 4—figure supplement 1B
	Tbr2+ cells in DGs
x103	Control	hGFAP-Sufu-KO	hGFAP-Sufu-KO Gli1lacZ/+
	9.87	5.1	7.83
	8.43	7.95	2.58
	7.77	6.39	4.5
	10.86	7.29	3.93
	5.16
	6.84
Tukey's multiple comparisons test			Summary	Adjusted P Value
Control vs. hGFAP-Sufu-KO			ns	0.4849
Control vs. hGFAP-Sufu-KO Gli1lacZ/+			*	0.044
hGFAP-Sufu-KO vs. hGFAP-Sufu-KO Gli1lacZ/+			ns	0.3504

## Sheet: 1D
Figure 4—figure supplement 1D
	% of Ki67+ cells/ Sox2+ cells in SGZ
	Control	hGFAP-Sufu-KO	hGFAP-Sufu-KO Gli1lacZ/+
	9.29204	8.26939	12.3499
	9.70464	11.2857	7.37483
	10.5797	8.01418	7.98722
	7.94574	10.6727	6.70611
	10.078	8.68687
	9.90312	6.96151
Tukey's multiple comparisons test			Summary	Adjusted P Value
Control vs. hGFAP-Sufu-KO			ns	0.8148
Control vs. hGFAP-Sufu-KO Gli1lacZ/+			ns	0.6533
hGFAP-Sufu-KO vs. hGFAP-Sufu-KO Gli1lacZ/+			ns	0.937
