# Supplementary material for: Suppressor of fused controls perinatal expansion and quiescence of future dentate adult neural stem cells
Source: eLife. 2019 Apr 11;8:e42918. doi: 10.7554/eLife.42918 (PMC6459675; doi:10.7554/eLife.42918)
Supplement: Figure 5—source data 1. [file elife-42918-fig5-data1.xlsx]

## Sheet: 5C and D
Figure 5C
	Ai14+ Sox2+ cells				Ai14+ Sox2+ cells
x103	P0	P3	P7		x103	SGZ			ML			Hilus
	4.2	25.14	60.936		P7	36.864	38.376	33.72	17.568	14.712	9.936	6.504	8.328	8.736
	3.26	19.44	61.416
	2.82	20.13	52.392
Tukey's multiple comparisons test		Summary	Adjusted P Value
P0 vs. P3		**	0.0016
P0 vs. P7		****	<0.0001
P3 vs. P7		****	<0.0001
Figure 5D
	Ai14+ Sox2+ cells				Ai14+ Sox2+ cells
x103	P0	P3	P7		x103	SGZ			ML			Hilus
	1.42	5.49	13.44		P7	5.232	5.64	4.056	6.216	3.288	3.12	1.992	3.336	3.096
	1.16	4.08	12.264
	1.18	5.94	10.272
Tukey's multiple comparisons test		Summary	Adjusted P Value
P0 vs. P3		*	0.0106
P0 vs. P7		****	<0.0001
P3 vs. P7		***	0.0006

## Sheet: 5F
Figure 5F
	BrdU+ Sox2+ cells
x103	Control						hGFAP-Sufu-KO				hGFAP-Sufu-KO;Gli1lacZ/+
d-DG	14	9.62	11.72	13.02	13	12.58	10	11.98	12.98	13.18	13.72	9.74	12.72	13.16
d-FDG	5.62	7.46	5.8	6.1	5.76	5.4	8.58	7.04	5.18	4.32	7.62	7	5.9	5.18
d-SVZ	5.98	10.02	5.34	5.8	5	4.34	8.36	7.74	5.08	4.84	7.86	7.86	6.12	4.34
v-DG	3.84	3.3	2.74	2.02	1.84	1.7	2.1	2.5	2.82	2.54	2.32	2.82	2.1	2.92
v-FDG	1.92	1.4	1.44	2.14	1.46	1.66	1.74	3.22	2.72	2.64	1.14	2.52	1.5	1.92
v-VZ	3.9	3.16	4.02	2.3	1.66	1.8	3.3	3.06	2.52	2.56	3.92	3.88	2.48	2.08
Tukey's multiple comparisons test				Summary	Adjusted P Value
d-DG
Control vs. hGFAP-Sufu-KO				ns	0.9293
Control vs. hGFAP-Sufu-KO Gli1lacZ/+				ns	0.9999
hGFAP-Sufu-KO vs. hGFAP-Sufu-KO Gli1lacZ/+				ns	0.936
d-FDG
Control vs. hGFAP-Sufu-KO				ns	0.9435
Control vs. hGFAP-Sufu-KO Gli1lacZ/+				ns	0.8675
hGFAP-Sufu-KO vs. hGFAP-Sufu-KO Gli1lacZ/+				ns	0.9846
d-SVZ
Control vs. hGFAP-Sufu-KO				ns	0.8529
Control vs. hGFAP-Sufu-KO Gli1lacZ/+				ns	0.8267
hGFAP-Sufu-KO vs. hGFAP-Sufu-KO Gli1lacZ/+				ns	0.9988
v-DG
Control vs. hGFAP-Sufu-KO				ns	0.9939
Control vs. hGFAP-Sufu-KO Gli1lacZ/+				ns	0.999
hGFAP-Sufu-KO vs. hGFAP-Sufu-KO Gli1lacZ/+				ns	0.9982
v-FDG
Control vs. hGFAP-Sufu-KO				ns	0.486
Control vs. hGFAP-Sufu-KO Gli1lacZ/+				ns	0.9912
hGFAP-Sufu-KO vs. hGFAP-Sufu-KO Gli1lacZ/+				ns	0.6196
v-VZ
Control vs. hGFAP-Sufu-KO				ns	0.9975
Control vs. hGFAP-Sufu-KO Gli1lacZ/+				ns	0.9316
hGFAP-Sufu-KO vs. hGFAP-Sufu-KO Gli1lacZ/+				ns	0.9618

## Sheet: 5H
Figure 5H
	BrdU+ Sox2+ cells
x103	Control					hGFAP-Sufu-KO				hGFAP-Sufu-KO Gli1lacZ/+
d-DG	30.75	25.68	25.95	26.91	23.73	19.65	16.35	18.78	21.18	20.07	22.14	20.7
v-DG	2.91	6.03	5.58	7.38	5.73	5.64	6.12	7.35	6.96	6.75	7.26	8.16
Tukey's multiple comparisons test				Summary	Adjusted P Value
d-DG
Control vs. hGFAP-Sufu-KO				****	<0.0001
Control vs. hGFAP-Sufu-KO Gli1lacZ/+				***	0.0009
hGFAP-Sufu-KO vs. hGFAP-Sufu-KO Gli1lacZ/+				ns	0.3205
v-DG
Control vs. hGFAP-Sufu-KO				ns	0.6791
Control vs. hGFAP-Sufu-KO Gli1lacZ/+				ns	0.3311
hGFAP-Sufu-KO vs. hGFAP-Sufu-KO Gli1lacZ/+				ns	0.7919
