# Supplementary material for: Suppressor of fused controls perinatal expansion and quiescence of future dentate adult neural stem cells
Source: eLife. 2019 Apr 11;8:e42918. doi: 10.7554/eLife.42918 (PMC6459675; doi:10.7554/eLife.42918)
Supplement: Figure 5—figure supplement 1—source data 1. [file elife-42918-fig5-figsupp1-data1.xlsx]

## Sheet: Figure 1B and C
Figure 5—figure supplement 1B
	Sox2+ Ai14+ cells in SGZ
x103	Gli1CreERT2 Sufufl/+ Ai14	Gli1CreERT2 Sufufl/fl Ai14		Unpaired t test
	16.29	13.47		P value	0.0345
	16.59	13.74		P value summary	*
	20.64	12.78		One- or two-tailed P value?	Two-tailed
Figure 5—figure supplement 1C
	Sox2+ Ki67+ Ai14+ cells in SGZ
x103	Gli1CreERT2 Sufufl/+ Ai14	Gli1CreERT2 Sufufl/fl Ai14		Unpaired t test
	3.9	3		P value	0.0414
	3.4	2.6		P value summary	*
	4.7	1.8		One- or two-tailed P value?	Two-tailed
