# Supplementary material for: Suppressor of fused controls perinatal expansion and quiescence of future dentate adult neural stem cells
Source: eLife. 2019 Apr 11;8:e42918. doi: 10.7554/eLife.42918 (PMC6459675; doi:10.7554/eLife.42918)
Supplement: Figure 6—source data 1 . [file elife-42918-fig6-data1.xlsx]

## Sheet: 6D and F
Figure 6D
	CldU+ IdU+ cells in SGZ
x103	P0	P3	P7	P14
	0.144	0.444	0.324	0.06
	0.204	0.444	0.324	0.048
	0.12	0.42	0.288	0.096
Figure 6F
	CldU+ IdU+ DCX+ cells in SGZ
x103	P0	P3	P7	P14
	0.132	0.348	0.24	0.048
	0.132	0.336	0.228	0.048
	0.12	0.324	0.192	0.048

## Sheet: 6H
Figure 6H
	CldU+ IdU+ cells in SGZ
x103	Control							hGFAP-Sufu-KO							hGFAP-Sufu-KO Gli1lacZ/+
P0	0.09	0.21	0.06	0.09	0.18	0.12	0.06	0.3	0.18	0.27	0.18				0.36	0.36	0.27	0.18	0.15	0.12	0.21
P3	0.45	0.42	0.42	0.39				0.21	0.3	0.3	0.27	0.36			0.18	0.12	0.24
P7	0.21	0.24	0.27	0.27	0.18			0.15	0.06	0.15	0.18	0.18			0.18	0.09	0.18	0.06
Tukey's multiple comparisons test					Summary	Adjusted P Value
P0
Control vs. hGFAP-Sufu-KO					*	0.0141
Control vs. hGFAP-Sufu-KO Gli1lacZ/+					**	0.0028
hGFAP-Sufu-KO vs. hGFAP-Sufu-KO Gli1lacZ/+					ns	0.9963
P3
Control vs. hGFAP-Sufu-KO					**	0.0092
Control vs. hGFAP-Sufu-KO Gli1lacZ/+					****	<0.0001
hGFAP-Sufu-KO vs. hGFAP-Sufu-KO Gli1lacZ/+					ns	0.0599
P7
Control vs. hGFAP-Sufu-KO					ns	0.0726
Control vs. hGFAP-Sufu-KO Gli1lacZ/+					*	0.0406
hGFAP-Sufu-KO vs. hGFAP-Sufu-KO Gli1lacZ/+					ns	0.9184

## Sheet: 6I
Figure 6I
	CldU+ IdU+ DCX+ cells in SGZ
x103	Control							hGFAP-Sufu-KO							hGFAP-Sufu-KO Gli1lacZ/+
P0	0.09	0.21	0.06	0.09	0.15	0.12	0.06	0.24	0.18	0.21	0.15				0.3	0.3	0.24	0.15	0.15	0.12
P3	0.39	0.36	0.36	0.33				0.18	0.24	0.24	0.24	0.27			0.18	0.12	0.15
P7	0.15	0.24	0.24	0.21	0.15			0.12	0.03	0.15	0.15	0.15			0.15	0.03	0.18	0.06
Tukey's multiple comparisons test					Summary	Adjusted P Value
P0
Control vs. hGFAP-Sufu-KO					*	0.0447
Control vs. hGFAP-Sufu-KO Gli1lacZ/+					**	0.0059
hGFAP-Sufu-KO vs. hGFAP-Sufu-KO Gli1lacZ/+					ns	0.9009
P3
Control vs. hGFAP-Sufu-KO					**	0.0035
Control vs. hGFAP-Sufu-KO Gli1lacZ/+					****	<0.0001
hGFAP-Sufu-KO vs. hGFAP-Sufu-KO Gli1lacZ/+					ns	0.0935
P7
Control vs. hGFAP-Sufu-KO					ns	0.0675
Control vs. hGFAP-Sufu-KO Gli1lacZ/+					*	0.0356
hGFAP-Sufu-KO vs. hGFAP-Sufu-KO Gli1lacZ/+					ns	0.9079
