# Supplementary material for: Suppressor of fused controls perinatal expansion and quiescence of future dentate adult neural stem cells
Source: eLife. 2019 Apr 11;8:e42918. doi: 10.7554/eLife.42918 (PMC6459675; doi:10.7554/eLife.42918)
Supplement: Figure 6—figure supplement 1—source data 1. [file elife-42918-fig6-figsupp1-data1.xlsx]

## Sheet: 1B
Figure 6—figure supplement 1B
	CldU+ Sox2+ GFAP+ radial NSCs in SGZ
x103	Control							hGFAP-Sufu-KO							hGFAP-Sufu-KO Gli1lacZ/+
P0	1.2	1.56	1.29	1.41	1.35	1.68	1.44	2.04	1.86	1.83	1.53				1.89	1.71	1.95	2.34	2.04	1.53	1.95
P3	2.13	2.49	2.07	2.4				1.62	1.83	1.17	1.05	1.47			0.81	1.02	0.69
P7	1.41	1.5	1.83	1.47	1.38			1.08	0.87	1.26	1.2	1.23			0.87	1.02	1.05	1.02
Tukey's multiple comparisons test					Summary	Adjusted P Value
P0
Control vs. hGFAP-Sufu-KO					*	0.0124
Control vs. hGFAP-Sufu-KO Gli1lacZ/+					***	0.0002
hGFAP-Sufu-KO vs. hGFAP-Sufu-KO Gli1lacZ/+					ns	0.7237
P3
Control vs. hGFAP-Sufu-KO					****	<0.0001
Control vs. hGFAP-Sufu-KO Gli1lacZ/+					****	<0.0001
hGFAP-Sufu-KO vs. hGFAP-Sufu-KO Gli1lacZ/+					**	0.0013
P7
Control vs. hGFAP-Sufu-KO					*	0.015
Control vs. hGFAP-Sufu-KO Gli1lacZ/+					**	0.0017
hGFAP-Sufu-KO vs. hGFAP-Sufu-KO Gli1lacZ/+					ns	0.5906
