# Supplementary material for: Suppressor of fused controls perinatal expansion and quiescence of future dentate adult neural stem cells
Source: eLife. 2019 Apr 11;8:e42918. doi: 10.7554/eLife.42918 (PMC6459675; doi:10.7554/eLife.42918)
Supplement: Figure 6—figure supplement 2—source data 1. [file elife-42918-fig6-figsupp2-data1.xlsx]

## Sheet: 2B
Figure 6—figure supplement 2B
	% of Ki67+ / Sox2+ cells
	Control					hGFAP-Sufu-KO				hGFAP-Sufu-KO Gli1lacZ/+
d-DG	66.5	57.4	63.9	63.4	55.2	52.9	53.3	58.5	59.2	61	70.6	57.4
d-FDG	78.1	74.1	67.6	78.1	70.8	77.8	77.8	77.5	68.6	77	81.1	72.6
d-SVZ	78.9	65.6	67.6	80.1	70.6	69.4	70.7	63.7	72.2	76.7	82.5	75.2
v-DG	61.7	52.4	49.4	47.1	42.3	49.7	47.9	44.4	44.3	55.1	54.1	41.2
v-FDG	59	66.7	66.9	71.3	58.9	69	66.1	61.2	76.3	73.9	69.5	65.5
Tukey's multiple comparisons test					Summary	Adjusted P Value
d-DG
Control vs. hGFAP-Sufu-KO					ns	0.3056
Control vs. hGFAP-Sufu-KO Gli1lacZ/+					ns	0.8975
hGFAP-Sufu-KO vs. hGFAP-Sufu-KO Gli1lacZ/+					ns	0.2046
d-FDG
Control vs. hGFAP-Sufu-KO					ns	0.8843
Control vs. hGFAP-Sufu-KO Gli1lacZ/+					ns	0.6959
hGFAP-Sufu-KO vs. hGFAP-Sufu-KO Gli1lacZ/+					ns	0.9298
d-SVZ
Control vs. hGFAP-Sufu-KO					ns	0.5811
Control vs. hGFAP-Sufu-KO Gli1lacZ/+					ns	0.3308
hGFAP-Sufu-KO vs. hGFAP-Sufu-KO Gli1lacZ/+					ns	0.0734
v-DG
Control vs. hGFAP-Sufu-KO					ns	0.5043
Control vs. hGFAP-Sufu-KO Gli1lacZ/+					ns	0.9927
hGFAP-Sufu-KO vs. hGFAP-Sufu-KO Gli1lacZ/+					ns	0.6572
v-FDG
Control vs. hGFAP-Sufu-KO					ns	0.5759
Control vs. hGFAP-Sufu-KO Gli1lacZ/+					ns	0.3981
hGFAP-Sufu-KO vs. hGFAP-Sufu-KO Gli1lacZ/+					ns	0.929

## Sheet: 2D
Figure 6—figure supplement 2D
	% of Ki67+ / Sox2+ cells in SGZ
	Control								hGFAP-Sufu-KO							hGFAP-Sufu-KO Gli1lacZ/+
P3	47.7587	43.5307	43.0214	42.8318					30.9959	33.2661	34.6409	38.5568				33.7977	28.3272	32.4777
P7	33.5689	25.8065	29.2263	30.3663	27.8997	43.5299	40.9383	36.983	29.5323	24.8304	26.7361	20.5882	18.836	17.8469	7.69231	17.047	20.7052	13.778	28.5124	19.5953
Tukey's multiple comparisons test					Summary	Adjusted P Value
P3
Control vs. hGFAP-Sufu-KO					*	0.0482
Control vs. hGFAP-Sufu-KO Gli1lacZ/+					*	0.0166
hGFAP-Sufu-KO vs. hGFAP-Sufu-KO Gli1lacZ/+					ns	0.787
P7
Control vs. hGFAP-Sufu-KO					***	0.0005
Control vs. hGFAP-Sufu-KO Gli1lacZ/+					***	0.0007
hGFAP-Sufu-KO vs. hGFAP-Sufu-KO Gli1lacZ/+					ns	0.9558
