# Supplementary material for: Suppressor of fused controls perinatal expansion and quiescence of future dentate adult neural stem cells
Source: eLife. 2019 Apr 11;8:e42918. doi: 10.7554/eLife.42918 (PMC6459675; doi:10.7554/eLife.42918)
Supplement: Supplementary file 1. [file elife-42918-supp1.xlsx]

## Sheet: Sheet1
Target gene	Fw sequence	Rv sequence
Polr2a	CATCAAGAGAGTGCAGTTCG	CCATTAGTCCCCCAAGTTTG
Gli1	CCGACGGAGGTCTCTTTGTC	AACATGGCGTCTCAGGGAAG
Gli2	AGCCCATGACTCTCACCTCCAT	TCGCTGTTCTGCTTGTTCTGGTT
Gli3	AAGCGGTCCAAGATCAAGC	TTGTTCCTTCCGGCTGTTC
Ptch1	CTCTGGAGCAGATTTCCAAGG	TGCCGCAGTTCTTTTGAATG
N-myc	AGCACCTCCGGAGAGGATAC	AAGTGGTTACCGCCTTGTTG
Cyclin D1	TCAAGACGGAGGAGACCTGT	CTCCTCTTCGCACTTCTGCT
Cxcr4	CCATGGAACCGATCAGTGTGA	TGCCGACTATGCCAGTCAAG
